# Supplementary material for: Elevated Salt or Angiotensin II Levels Induce CD38+ Innate Immune Cells in the Presence of Granulocyte-Macrophage Colony Stimulating Factor
Source: Cells. 2024 Aug 4;13(15):1302. doi: 10.3390/cells13151302 (PMC11311366; doi:10.3390/cells13151302)
Supplement: Supplementary file 1 [file cells-13-01302-s001.zip]

Archive with 1 entries (1 files):
- CD38-Cells-2-Supplement.pdf
